# Supplementary material for: Comparative Analysis of the Complete Chloroplast Genomes of Eight Salvia Medicinal Species: Insights into the Deep Phylogeny of Salvia in East Asia
Source: Curr Issues Mol Biol. 2025 Jun 27;47(7):493. doi: 10.3390/cimb47070493 (PMC12293499; doi:10.3390/cimb47070493)
Supplement: Supplementary file 1 [file cimb-47-00493-s001.zip]

Archive with 1 entries (1 files):
- cimb-3695620-supplementary.xlsx
