# Supplementary material for: Comparative Analysis of the Complete Chloroplast Genomes of Eight Salvia Medicinal Species: Insights into the Deep Phylogeny of Salvia in East Asia
Source: Curr Issues Mol Biol. 2025 Jun 27;47(7):493. doi: 10.3390/cimb47070493 (PMC12293499; doi:10.3390/cimb47070493)
Supplement: Supplementary file 1 [file cimb-47-00493-s001.zip › cimb-3695620-supplementary.xlsx]

## Sheet: Table S1
AA	Codon	Salvia roborowskii (MN062349)	S. przewalskii (MK344723)	S. trijuga (MN062350)	S. wardii (MN062351)	S. plebeia (MN062352)	S. kiangsiensis (MN062353)	S. chienii (MN062354)	S. sonchifolia (MN062355)
Phe (F)	UUU#	888 (1.39)	892 (1.39)	904 (1.41)	890 (1.40)	897 (1.38)	888 (1.39)	887 (1.39)	884 (1.38)
	UUC	387 (0.61)	387 (0.61)	381 (0.59)	385 (0.60)	401 (0.62)	388 (0.61)	387 (0.61)	394 (0.62)
Leu (L)	UUA#	775 (1.94)	773 (1.93)	777 (1.94)	771 (1.93)	746 (1.92)	771 (1.93)	772 (1.93)	766 (1.91)
	UUG#	486 (1.22)	484 (1.21)	485 (1.21)	485 (1.22)	485 (1.25)	483 (1.21)	483 (1.21)	494 (1.23)
	CUU#	518 (1.30)	520 (1.30)	519 (1.30)	520 (1.30)	498 (1.28)	518 (1.30)	523 (1.31)	521 (1.30)
	CUC	135 (0.34)	137 (0.34)	135 (0.34)	135 (0.34)	138 (0.35)	138 (0.35)	137 (0.34)	137 (0.34)
	CUA	322 (0.81)	325 (0.81)	325 (0.81)	325 (0.81)	317 (0.81)	327 (0.82)	326 (0.82)	328 (0.82)
	CUG	161 (0.40)	160 (0.40)	158 (0.40)	159 (0.40)	153 (0.39)	158 (0.40)	157 (0.39)	155 (0.39)
Ile (I)	AUU#	960 (1.50)	955 (1.49)	957 (1.49)	959 (1.50)	947 (1.51)	961 (1.50)	960 (1.50)	956 (1.49)
	AUC	387 (0.60)	390 (0.61)	385 (0.60)	387 (0.60)	399 (0.63)	381 (0.60)	381 (0.60)	387 (0.60)
	AUA	576 (0.90)	573 (0.90)	587 (0.91)	578 (0.90)	540 (0.86)	574 (0.90)	575 (0.90)	582 (0.91)
Met (M)	AUG	537 (1.00)	536 (1.00)	533 (1.00)	534 (1.00)	525 (1.00)	535 (1.00)	533 (1.00)	537 (1.00)
Val (V)	GUU#	474 (1.48)	470 (1.47)	483 (1.51)	472 (1.48)	473 (1.49)	471 (1.47)	473 (1.48)	475 (1.48)
	GUC	150 (0.47)	152 (0.48)	144 (0.45)	151 (0.47)	153 (0.48)	153 (0.48)	152 (0.47)	147 (0.46)
	GUA#	492 (1.54)	492 (1.54)	490 (1.53)	489 (1.53)	479 (1.51)	489 (1.53)	490 (1.53)	492 (1.54)
	GUG	165 (0.52)	166 (0.52)	163 (0.51)	168 (0.53)	161 (0.51)	168 (0.52)	166 (0.52)	168 (0.52)
Ser (S)	UCU#	492.0(1.73)	494.0(1.73)	496.0(1.74)	494.0(1.74)	498.0(1.70)	486.0(1.71)	485.0(1.70)	494.0(1.72)
	UCC	275.0(0.97)	275.0(0.97)	270.0(0.95)	275.0(0.97)	289.0(0.99)	280.0(0.98)	278.0(0.98)	282.0(0.98)
	UCA#	325.0(1.14)	324.0(1.14)	327.0(1.15)	321.0(1.13)	334.0(1.14)	325.0(1.14)	325.0(1.14)	327.0(1.14)
	UCG	157.0(0.55)	157.0(0.55)	155.0(0.54)	154.0(0.54)	165.0(0.56)	160.0(0.56)	161.0(0.57)	161.0(0.56)
	AGU#	365.0(1.28)	366.0(1.28)	367.0(1.29)	366.0(1.29)	363.0(1.24)	365.0(1.28)	363.0(1.28)	365.0(1.27)
	AGC	93.0(0.33)	93.0(0.33)	94.0(0.33)	94.0(0.33)	104.0(0.36)	93.0(0.33)	95.0(0.33)	95.0(0.33)
Pro (P)	CCU#	353.0(1.45)	353.0(1.45)	360.0(1.48)	354.0(1.46)	347.0(1.48)	355.0(1.47)	354.0(1.46)	356.0(1.47)
	CCC	202.0(0.83)	205.0(0.84)	197.0(0.81)	203.0(0.84)	195.0(0.83)	198.0(0.82)	203.0(0.84)	205.0(0.84)
	CCA#	283.0(1.17)	279.0(1.15)	282.0(1.16)	279.0(1.15)	263.0(1.12)	280.0(1.16)	281.0(1.16)	276.0(1.14)
	CCG	133.0(0.55)	137.0(0.56)	131.0(0.54)	132.0(0.55)	131.0(0.56)	135.0(0.56)	133.0(0.55)	135.0(0.56)
Thr (T)	ACU#	467.0(1.64)	467.0(1.63)	465.0(1.62)	467.0(1.64)	470.0(1.63)	468.0(1.64)	474.0(1.65)	466.0(1.63)
	ACC	218.0(0.77)	220.0(0.77)	223.0(0.78)	214.0(0.75)	225.0(0.78)	217.0(0.76)	217.0(0.76)	213.0(0.75)
	ACA#	336.0(1.18)	336.0(1.18)	337.0(1.18)	339.0(1.19)	337.0(1.17)	336.0(1.18)	337.0(1.18)	344.0(1.20)
	ACG	117.0(0.41)	120.0(0.42)	120.0(0.42)	117.0(0.41)	123.0(0.43)	120.0(0.42)	118.0(0.41)	120.0(0.42)
Ala (A)	GCU#	559.0(1.76)	557.0(1.76)	560.0(1.78)	559.0(1.76)	554.0(1.75)	558.0(1.75)	555.0(1.75)	557.0(1.76)
	GCC	205.0(0.65)	209.0(0.66)	205.0(0.65)	207.0(0.65)	208.0(0.66)	209.0(0.66)	208.0(0.66)	201.0(0.64)
	GCA#	353.0(1.11)	349.0(1.10)	348.0(1.10)	352.0(1.11)	347.0(1.10)	355.0(1.11)	353.0(1.11)	345.0(1.09)
	GCG	154.0(0.48)	152.0(0.48)	148.0(0.47)	152.0(0.48)	156.0(0.49)	153.0(0.48)	153.0(0.48)	160.0(0.51)
Tyr (Y)	UAU#	671.0(1.64)	671.0(1.65)	672.0(1.65)	670.0(1.65)	674.0(1.63)	667.0(1.65)	671.0(1.65)	669.0(1.64)
	UAC	145.0(0.36)	144.0(0.35)	144.0(0.35)	143.0(0.35)	152.0(0.37)	143.0(0.35)	143.0(0.35)	146.0(0.36)
Ter (*)	UAA#	44.0(1.65)	44.0(1.65)	47.0(1.76)	44.0(1.65)	110.0(1.47)	44.0(1.65)	43.0(1.61)	44.0(1.65)
	UAG	19.0(0.71)	19.0(0.71)	18.0(0.68)	19.0(0.71)	49.0(0.66)	19.0(0.71)	19.0(0.71)	20.0(0.75)
	UGA	17.0(0.64)	17.0(0.64)	15.0(0.56)	17.0(0.64)	65.0(0.87)	17.0(0.64)	18.0(0.68)	16.0(0.60)
His (H)	CAU#	407.0(1.54)	408.0(1.54)	411.0(1.54)	407.0(1.54)	415.0(1.55)	406.0(1.54)	407.0(1.54)	411.0(1.55)
	CAC	122.0(0.46)	121.0(0.46)	122.0(0.46)	122.0(0.46)	119.0(0.45)	122.0(0.46)	123.0(0.46)	119.0(0.45)
Gln (Q)	CAA#	625.0(1.55)	626.0(1.56)	633.0(1.56)	625.0(1.55)	616.0(1.54)	629.0(1.55)	628.0(1.55)	619.0(1.54)
	CAG	182.0(0.45)	179.0(0.44)	181.0(0.44)	181.0(0.45)	185.0(0.46)	184.0(0.45)	182.0(0.45)	185.0(0.46)
Asn (N)	AAU#	811.0(1.55)	810.0(1.55)	805.0(1.55)	804.0(1.55)	790.0(1.54)	808.0(1.55)	807.0(1.56)	816.0(1.56)
	AAC	233.0(0.45)	234.0(0.45)	233.0(0.45)	236.0(0.45)	238.0(0.46)	232.0(0.45)	230.0(0.44)	233.0(0.44)
Lys (K)	AAA#	923.0(1.52)	922.0(1.52)	922.0(1.52)	921.0(1.52)	916.0(1.52)	915.0(1.52)	921.0(1.52)	923.0(1.52)
	AAG	288.0(0.48)	288.0(0.48)	291.0(0.48)	287.0(0.48)	288.0(0.48)	290.0(0.48)	289.0(0.48)	294.0(0.48)
Asp (D)	GAU#	716.0(1.60)	721.0(1.60)	720.0(1.60)	716.0(1.60)	697.0(1.61)	719.0(1.60)	720.0(1.60)	722.0(1.60)
	GAC	179.0(0.40)	178.0(0.40)	179.0(0.40)	179.0(0.40)	169.0(0.39)	180.0(0.40)	180.0(0.40)	179.0(0.40)
Glu (E)	GAA#	887.0(1.53)	888.0(1.53)	884.0(1.53)	890.0(1.53)	854.0(1.53)	889.0(1.53)	884.0(1.53)	911.0(1.53)
	GAG	275.0(0.47)	275.0(0.47)	271.0(0.47)	273.0(0.47)	263.0(0.47)	273.0(0.47)	275.0(0.47)	278.0(0.47)
Cys (C)	UGU#	187.0(1.52)	189.0(1.53)	190.0(1.54)	188.0(1.52)	192.0(1.49)	191.0(1.55)	190.0(1.55)	190.0(1.55)
	UGC	59.0(0.48)	58.0(0.47)	57.0(0.46)	59.0(0.48)	65.0(0.51)	56.0(0.45)	55.0(0.45)	55.0(0.45)
Trp (W)	UGG	404.0(1.00)	405.0(1.00)	405.0(1.00)	404.0(1.00)	391.0(1.00)	406.0(1.00)	405.0(1.00)	405.0(1.00)
Arg (R)	CGU#	301.0(1.33)	301.0(1.33)	300.0(1.33)	300.0(1.32)	286.0(1.25)	302.0(1.33)	302.0(1.33)	304.0(1.33)
	CGC	111.0(0.49)	109.0(0.48)	108.0(0.48)	111.0(0.49)	108.0(0.47)	108.0(0.48)	109.0(0.48)	105.0(0.46)
	CGA#	307.0(1.35)	307.0(1.36)	311.0(1.38)	309.0(1.36)	301.0(1.32)	310.0(1.36)	307.0(1.35)	304.0(1.33)
	CGG	109.0(0.48)	108.0(0.48)	104.0(0.46)	108.0(0.48)	111.0(0.49)	110.0(0.48)	109.0(0.48)	114.0(0.50)
Arg (R)	AGA#	403.0(1.78)	406.0(1.79)	400.0(1.77)	404.0(1.78)	428.0(1.87)	404.0(1.78)	406.0(1.79)	413.0(1.80)
	AGG	129.0(0.57)	128.0(0.57)	131.0(0.58)	128.0(0.56)	136.0(0.60)	129.0(0.57)	128.0(0.56)	135.0(0.59)
Gly (G)	GGU#	489.0(1.24)	488.0(1.24)	488.0(1.24)	486.0(1.24)	492.0(1.24)	486.0(1.23)	486.0(1.23)	486.0(1.23)
	GGC	177.0(0.45)	178.0(0.45)	176.0(0.45)	177.0(0.45)	179.0(0.45)	180.0(0.46)	176.0(0.45)	183.0(0.46)
	GGA#	621.0(1.58)	622.0(1.58)	618.0(1.57)	620.0(1.58)	619.0(1.57)	621.0(1.58)	623.0(1.58)	623.0(1.58)
	GGG	290.0(0.74)	288.0(0.73)	291.0(0.74)	290.0(0.74)	292.0(0.74)	290.0(0.74)	290.0(0.74)	289.0(0.73)
Total		22631	22622	22638	22605	22621	22626	22621	22716
# represents codons with RSCU values greater than 1
